# Supplementary material for: Characterization of dysbiosis patterns in gut microbiota of digestive system cancers: an umbrella review
Source: Front Microbiol. 2026 Apr 28;17:1782471. doi: 10.3389/fmicb.2026.1782471 (PMC13161176; doi:10.3389/fmicb.2026.1782471)
Supplement: Supplementary file 2 [file Table_2.xlsx]

## Sheet:  Outcome indicators 
Gut microbiota related indicators in digestive system tumors
Title	Author(Year)	Mocrobiota abundance/diversity	Alternations in Microbiota						Correlation metrics	Diagnostic accuracy indicators	Effect value	Effect model	I2/Q test P value	Publication bias	Note
			phylum	目	family	genus	species
Changes in the gut microbiome of patients with esophageal cancer: A systematic review and meta-analysis based on 16S gene sequencing technology.	Deng et al.(2024)	Chao1↑, Shannon、ACE、 OTUs↓	Bacteroidetes、Proteobacteria↑，Actinobacteria、Firmicutes↓； （EC vs HC）		Bacteroidaceae、Streptococcaceae、Prevotellaceae 、Lachnospiraceae and Ruminococcaceae↓；Bifidobacteriaceae、Enterobacteriaceae、Fusobacteriaceae、Lactobacillaceae and Veillonellaceae↑； （EC vs HC）	Gram-negative anaerobes/microaerophiles：Veillonella、Prevotella、Haemophilus、Neisseria、Granulicatella and Fusobacterium↑； （EC vs HC）		1、在EC患者中，Chao1（P = 0.011）指数增加，而Shannon（P = 0.179）和OTU数量（P = 0.004）减少； 2、在门水平上，Firmicutes（P = 0.000）的丰度显著下降，而Bacteroidetes（P = 0.000）和Proteobacteria（P = 0.000）的丰度显著增加； 3、在属/科水平上，Bacteroidaceae（P = 0.000）、Prevotellaceae（P = 0.000）、Streptococcaceae（P = 0.000）、Lachnospiraceae（P = 0.005）、Ruminococcaceae（P = 0.024）、Haemophilus（P = 0.026）和Faecalibacterium（P = 0.013）的丰度显著下降，而Veillonellaceae（P = 0.000）的丰度…			Chao1 index：SMD=46.01，95%CI: 2.46 to 94.47，Z=2.55, P=0.011； Shannon index：SMD=4.05，95 % CI: 5.43 to 13.53，Z= .34, P=0.179；	fixed-effects model、random- effects model	Chao1 index：I2=17.6%，P=0.252； Shannon index：I2=0.0%，P=1.000；	funnel schematic Shannon:significant publication bias OUTs, Chao 1: Possible publication bias ACE: no publication bias
Changes in the gut microbiota of esophageal carcinoma patients based on 16S rRNA gene sequencing: a systematic review and meta-analysis.	Zhang et al.(2024)	Chao1↑、ACE（ inconformity ）、Shannon（ inconformity ）	Actinobacteria、Proteobacteria、Verrucomicrobia、Tenericutes↑；Firmicutes、Fusobacteria↓； （in ESCC,vs HC）								Chao1 index：ES = 637.41, 95% CI: 549.16 to725.66, p = 0.000； ACE index：ES = 438.89, 95% CI 362.42 to 515.35, p =0.000	I2 ≤ 50%：fixed-effects model，I2>50%：random- effects model	Chao1 index：I 2 = 98.2% ACE index：I 2 =97%	Begg and Egger’s regression intercept tests ACE、Shannon：not significant publication bias. Chao1 results：significant publication bias. funnel plots:not any significant publication bias.
Evaluation of the Oesophagogastric Cancer-Associated Microbiome: A Systematic Review and Quality Assessment.	Vadhwana et al.(2023)	α-diversity： inconformity ； β-diversity： significant difference ；				GAC（5）：Lactobacillus、Streptococcus、 Prevotella、Fusobacterium、Veillonella↑； ESCC（3）：Streptococcus、Prevotella、 Fusobacterium↑； OAC：no；		1、胃癌中的5种细菌：乳杆菌、链球菌、普雷沃菌、梭杆菌、韦荣氏球菌; 食管鳞状细胞癌中的2，3种细菌：链球菌属、普雷沃菌属、梭杆菌属）; 3、食管腺癌组间无显著性差异						NA
Leveraging existing 16S rRNA microbial data to identify diagnostic biomarker in Chinese patients with gastric cancer: a systematic meta-analysis.	Chen et al.(2023)	matched：evenness、 Shannon 、observed features↑； unmatched：evenness and Shannon indexes↓； β-diversity ：significant differences； （in GC，vs NGC）				potential diagnostic biomarkers：Streptococcus、Pseudomonas、Fusobacterium、Selenomonas、Peptostreptococcus、Prevotella		1、Streptococcus, Pseudomonas, Fusobacterium, Selenomonas, Peptostreptococcus, 和Prevotella在胃癌和非胃癌之间显示出显著差异； 2、Streptococcus, Peptostreptococcus, Selenomonas, Pseudomonas, 和Prevotella的组合在胃癌筛查中表现出色		median AUC of COM5	mathed：median AUC=0.7525 (range: 0.5859–0.9350)； Unmatched：median AUC=0.8818 (range: 0.7397–0.9533)； Other：AUC=0.8483（Tongue coating）, 0.7131（Oral swab sample）, 0.7650（Stool）, and 0.7219（Gastric fluid）	linear mixed - effects model		NA	grouping reason ：whether they originated from the same individual and sample type
Meta-analysis reveals Helicobacter pylori mutual exclusivity and reproducible gastric microbiome alterations during gastric carcinoma progression.	Li et al.(2023)	including HP，richness and diversity：HC＞others； removing HP reads，α-diversity: healthy > gastritis > IM > GC； diversity：gastric fluid＞mucosa			GC： Veillonellaceae, Lachnospiraceae↑； gastritis：S24-7↑；	GC： Leptotrichia, Fusobacterium, Selenomonas, Bifidobacterium, Lactobacillus, Dialister, Parvimonas, Prevotella, Clostridiales↑；	GC： Streptococcus anginosus, Lactobacillus mucosae, Actinobacillus parahaemolyticus↑；	比较了胃炎和GC分期的样本：发现44种OTU的丰度差异较大，前20种差异较大的OTU：纤毛菌属、梭杆菌属、月形单胞菌属、双歧杆菌属、咽峡炎链球菌属、乳杆菌属、韦荣氏球菌科、小杆菌属、粘膜乳杆菌属、毛螺菌科、细小单胞菌属、普雷沃氏菌属、副溶血放线杆菌属和梭菌目在GC患者中一致富集; S24-7在胃炎样本中的丰度更高。						NA
Meta-analysis of mucosal microbiota reveals universal microbial signatures and dysbiosis in gastric carcinogenesis.	Liu et al.(2022)	α-diversity：GC＜others； β-diversity：significantly different				Fusobacterium、Parvimonas、Veillonella、Prevotella and Peptostreptococcus ↑； Bifidobacterium、Bacillus、Blautia↓； (GC vs SG)				AUC	1、a classify GC from SG：AUC=0.85； 2、b classify AG from SG：AUC=0.86； 3、c classify IM from SG：AUC=0.71；			NA
Intratumoral and fecal microbiota reveals microbial markers associated with gastric carcinogenesis.	Wang et al.(2024)	Shannon index：normal＞others Chao1 index：benign group＞ normal group＞ GC group； HP -negative/positive samples ：the abundance and diversity-normal＞GC group； abundance and diversity： significantly reduced； a-diversity： inconformity ；	GC：Firmicutes、Actinobacteria↑，Bacteroidetes↓；			GC：Streptococcus、Lactobacillus、Ochrobactrum↑，Helicobacter、Pseudomonas↓； benign：Lactococcus and Geobacillus↑； normal：Faecalibacterium and Pseudomonas↑；		GC：链球菌属、乳酸菌属、Ochrobactrum↑、幽门螺杆菌属、假单胞菌属↓; 良性：乳球菌属和地芽孢杆菌属↑; 正常：粪杆菌属和假单胞菌属↑;		AUC of d	AUC = 0.7712； study-to-study transfer validatio：AUC=0.79（range：0.68-0.89）； LODO validation：AUC=0.81（range：0.76 to 0.86）；			NA	LEfSe analysis；
						HP(-) normal VS HP(-) GC：both-Lactobacillus, Streptococcus, and Ochrobactrum↑，Pseudomonas and Faecalibacterium↓；		HP（-） 正常 VS HP（-） GC：乳酸菌、链球菌和赭杆菌↑，假单胞菌和粪杆菌↓;
						HP(+) normal VS HP(+) GC：GC-Lactobacillus, Streptococcus,Peptostreptococcus, and Ochrobactrum↑, Bacteroides, Enterococcus, Faecalibacterium, Sphingomonas, Cupriavidus, and Pseudomonas↓；		HP（+） 正常 VS HP（+） GC：GC-乳酸菌、链球菌、消化链球菌和赭状菌↑、拟杆菌属、肠球菌属、粪杆菌属、鞘氨醇属、铜霉属和假单胞菌属↓;
						HP(-) and HP(+) GCs：Lactobacillus, Streptococcus, Peptostreptococcus, and Ochrobactrum↑, Bacteroides, Enterococcus, Faecalibacterium, Cupriavidus, and Pseudomonas↓；		HP（-） 和 HP（+） GCs：乳酸菌、链球菌、消化链球菌和赭链球菌↑、拟杆菌属、肠球菌属、粪杆菌属、铜菌属和假单胞菌属↓;
Association of H.pylori infection with gastric carcinoma:a Meta analysis.	Xue et al.(2001)						H. pylori		OR		Hp(+)&GC：OR=3.0016，95% CI：2.4197-3.7234；（fix） Hp(+)& e ：OR=2.5635，95% CI：1.8477-3.5566；（random）	fixed effects model and random effects model	Hp(+)&GC：X2=99.9483，P=0.000；（fix） Hp(+)& e ：X2=31.7540，P=0.000；（random）	NA
Meta-analysis of the gut microbiota alterations in patients with gastric cancer in China.	Yang et al.(2023)	α-diversity：no significant differences	Proteobacteria↑；Firmicutes ↓； (GC vs non-GC)			Desulfovibrio and Streptococcus↑ (GC vs non-GC)		1、门水平：胃癌患者中变形菌门↑、厚壁菌门↓; 2、属级：脱硫弧菌和链球菌↑在胃癌患者中的分布						Egger's test:no significant publication bias
Alterations in Gastric Mucosal Microbiota in Gastric Carcinogenesis: A Systematic Review and Meta-Analysis.	Yang et al.(2021)	Shannon index(similar)，OTUs、Chao 1、Simpson index↓	Firmicutes↑； (GC vs non-cancer)			Streptococcus and Lactobacillus↑； (GC vs non-cancer)					Shannon index(similar):MD=0.00，95% CI:-0.48 to 0.48，P＞0.99; OTUs：MD=-68.52，95% CI:-126.65 to -10.39，P=0.02; Chao 1：MD=-130.46，95% CI:-270.82 to 9.91，P=0.07; Simpson index：MD=-0.13,95% CI:-0.20 to -0.07,P＜0.001	random effects model	Shannon index(similar)：I2=91%; OTUs：I2=95%; Chao 1：I2=96%; Simpson index：I2=0%	Egger's test:no significant publication bias
Meta-analysis of the relationship between Helicobacter pylori infection and gastric cancer.	Hu and Dong et al.(2006)						Helicobacter pylori ，HP		OR		Pooled: OR= 2.28，95%CI：1.87～2.79，Z=16.66，P<0.001；	random effects model	Pooled：X2=134.04，degrees of freedom 35，P<0.001	Funnel plott: no significant publication bias
											Non-cardia vs. cardia: OR=2.09，95% CI：1.55~2.81；		Non-cardia vs. cardia: Q=14.32，X2=22.36；
											Intestinal vs. diffuse type: OR=1.45，95% CI：1.02~2.05；		Intestinal vs. diffuse type: Q=34.04，X2=27.59；
											Early vs. middle and late stage: OR=2.75，95% CI：1.76~4.31；		Early vs. middle and late stages: Q=1.47，X2=12.59；
Meta-analysis of the relationship between Helicobacter pylori infection and gastric cancer.	Liu and Zhao et al.(2006)						helieobacter pylori，Hp		OR		OR=2.52，95％CI：1.79～3.55，P< 0.00001；	random effects model	X2 =767.77，P=0.0000	NA
Meta-analysis of the relationship between Helicobacter pylori infection and gastric cancer in China.	Tian et al.(2006)						helieobacter pylori，Hp		OR		Stomach cancer vs normal: ORPooled=2.00，95％ CI：1.25~3.20； Stomach cancer vs gastritis: ORPooled=1.54，95％ CI：0.68~3.50；	fixed effects model and random effects model	Stomach cancer vs normal:Q=68.03，P<0.1，I2= 85.3％； Stomach cancer vs gastritis: Q=9.17，P<0.1，I2=78.2%；	NA	The difference in gastric cancer was statistically significant after combining studies with normal human controls, and the difference between gastritis patients as a control was not significant.
											Non-cardia vs normal: ORPooled=3 60，95％ CI：1.25~10.36； Non-cardia vs gastritis: ORPooled=2.70，95％ CI：1.80~4.06（固）；		Non-cardia vs normal: Q=43.37，P<0.1，I2=88.5%； Non-cardia vs gastritis: Q=9.17，P<0.1，I2=0%（固）；		There were statistically significant differences between gastric non-cardia cancer and controls.
											Cardia vs Normal: ORPooled=0.88，95％ CI：0.56~1.39； Cardia vs gastritis:ORPooled=1.02，95％ CI：0.47~2.22；		Cardia vs Normal: Q=1.39，P<0.1，I2=0%； Cardia vs gastritis: Q=0.01，P＞0.1，I2=0%；		There was no significant difference between gastric cardia cancer and controls.
Meta-analysis of the relationship between CagA^+ Hp infection and gastric cancer in Chinese population.	Xu and Bi et al.(2006)						helieobacter pylori（CagA＋ Hp）		0R		0RDL=4.16，95％ CI：1.21-14.35，X2=5.09，P<0.01	random effects model	Q=153.05，P<0.01	Egger's test:no significant publication bias
Risk of colorectal canA3:A86cer due to Streptococcus gallolyticus: a systematic review.	Aidid et al.(2023)						Streptococcus gallolyticus (Sg)		NP					Possible publication bias	NP： no proof （insufficient evidence to prove the association between Sg bacteraemia as the risk factor for CRC as well as the association between the Sg distribution and stages of CRC）
Gut Microbial and Associated Metabolite Markers for Colorectal Cancer Diagnosis.	Alhhazmi et al.(2023)				CRC vs HC：Enterobacteriaceae（strong evidence）；	CRC vs ADA：Porphyromonas、Fusobacterium;（strong evidence） CRC vs HC：Lachnoclostridium, Ruminococcus, Bacteroides,Peptstreptococcus（strong evidence）；	CRC vs HC：Parvimonas spp., P micra, Fusobacterium spp., P. stomatis, Clostridium hylemonae, Clostridium symbiosum, P. asaccharolytica（strong evidence）；Streptococcus spp.（limited evidence）；	非靶向微生物组方法： ADA和HC：证据冲突； 与ADA相比，CRC：Fusobacterium spp、Porphyromonas（强证据）； 与HC相比，CRC：Lachnospiraceae-Lachnoclostridium, Ruminococcaceae-Ruminococcus, Parvimonas spp., P micra, Enterobacteriaceae, Fusobacterium spp., Bacteroides, PeptstreptococcusP. stomatis, Clostridia spp.-Clostridium hylemonae, Clostridium symbiosum, and Porphyromonas-P. asaccharolytica（强证据）；Streptococcus spp.（有限证据）						NA	Untargeted Microbiome Approach；
							CRC vs HC：F. nucleatum（moderate evidence）	靶向微生物组方法： 与HC和ADA相比，没有与ADA相关的标志物；与HC相比，CRC：Fusobacterium spp.-F. nucleatum（中等证据）							Targeted Microbiome Approach；
						CRC vs HC：metabolite marker,Palmitoyl–sphingomyelin（limited evidence）；metabolite marker, Proline （moderate evidence）		非靶向和靶向代谢物方法： 与HC相比，ADA：证据冲突； 与HC相比，CRC：代谢物标志物，棕榈酰鞘磷脂（有限证据）；代谢物标志物，脯氨酸（中等证据）							Non-Targeted and Targeted Metabolite Approaches；
Systematic review: Gut microbiota in fecal samples and detection of colorectal neoplasms.	Amitay et al.(2018)					CRC/ADA vs HC ：Fusobacterium（most common）		在CRC和腺瘤病例与健康对照组之间，Fusobacterium最为常见						NA
Microbiota alterations in precancerous colon lesions: A systematic review.	Aprile et al.(2021)		Proteobacteria、Fusobacteria↑；											NA	none of the suggested models was externally validated to differentiate between carriers of adenomas and healthy controls, and none of the included studies firmly assessed a definite biomarker that could be used to establish recurrence after treatment or to suspect adenomatous lesions
Meta-Analysis of Altered Gut Microbiota Reveals Microbial and Metabolic Biomarkers for Colorectal Cancer.	Avuthu et al.(2022)						a novel CRC biomarker：A.onderdonkii.	荟萃分析确定了一种新的CRC生物标志物——A.onderdonkii						NA
Role of colonic microbiota in colorectal carcinogenesis: a systematic review.	Borges-Canha et al.(2015)		Fusobacteria, Coriobacteridae↑；	Methanobacteriales↑；	Porphyromonadaceae, Staphylococcaceae↑；	1、bacteria：Alistipes↑；Bifidobacterium, Lactobacillus, Ruminococcus, Roseburia, Treponema↓； 2、bacteria metabolites： amino acids ↑;butyrate ↓	Akkermansia spp.↑；Faecalibacterium spp.↓；	1、细菌：Alistipes、卟啉单胞菌科、Coriobacteridae、葡萄球菌科、Akkermansia 属和甲烷杆菌↑;双歧杆菌属、乳酸菌属、瘤胃炎球菌属、粪杆菌属、Roseburia-、Treponema↓; 2、细菌代谢产物：氨基酸↑;丁酸盐 ↓						NA	1、Lactobacillus and Ruminococcus belong to probiotics;Faecalibacterium spp., Roseburia-, and Treponema are butyrate-producing bacteria； 2、 Both human and animal studies ；
Towards a metagenomics machine learning interpretable model for understanding the transition from adenoma to colorectal cancer.	Casimiro-Soriguer et al.(2022)					associated：Parvimonas, Fusobacterium, Porphyromonas, Gemella, Streptococcus, Clostridium								NA
The Tissue-Associated Microbiota in Colorectal Cancer: A Systematic Review.	Costa et al.(2022)	α- and β-diversity：No consistent results				Fusobacterium,Campylobacter,Parvimonas,Peptostreptococcus, Streptococcus, and Granulicatella↑；（positive associations） Faecalibacterium, Parabacteroides, and Blautia↓；（strong negative associations）		1、正相关：梭杆菌属、弯曲杆菌属、微小单胞菌属、消化链球菌属、链球菌属、颗粒菌属; 2、强负相关：粪杆菌属、副杆菌属和布劳特氏菌属;						NA
Multi-Cohort Analysis of Colorectal Cancer Metagenome Identified Altered Bacteria Across Populations and Universal Bacterial Markers.	Dai et al.(2018)	diversity↓（HK cohort）；					CRC：Bacteroides fragilis, Fusobacterium nucleatum, Porphyromonas asaccharolytica, Parvimonas micra, Prevotella intermedia, Alistipes finegoldii, and Thermanaerovibrio acidaminovorans↑；	7种CRC富集的物种包括Bacteroides fragilis, Fusobacterium nucleatum, Porphyromonas asaccharolytica, Parvimonas micra, Prevotella intermedia, Alistipes finegoldii, 和Thermanaero vibrio acidaminovorans		AUC	USA：AUC=0.83； AT：AUC=0.87； HK：AUC=0.84； FD：AUC=0.82； e：AUC=0.75； f：AUC=0.80；			NA	seven CRC-enriched bacterial species were fitted into a support vector machine (SVM) model with radial kernea SVM model；
High-resolution bacterial 16S rRNA gene profile meta-analysis and biofilm status reveal common colorectal cancer consortia.	Drewes et al.(2017)				CRC：Veillonellaceae,Lachnospiraceae, Coriobacteriaceae↑；Sphingomonadaceae, Caulobacteraceae, Enterobacteriaceae↓；		CRC：Clostridium ramosum（right-sided ＞ left sided samples）；	与生物膜状态相关：多枝梭菌（右侧>左侧样本） 与生物膜状态无关：CRC vs g：脆弱拟杆菌↑;具核梭杆菌、微小微单胞菌、口腔消化链球菌、麻疹双胞菌↑（口服）; CRC与HC：坏死梭菌、牙周梭菌、特里凡桑乳杆菌↑。 与CRC无关：坏死梭菌、死亡梭菌、变异梭菌、溃疡梭菌;						NA	associated with biofilm status；
							CRC vs g：Bacteroides fragilis↑； CRC vs HC： F.necrophorum、 F.periodonticum、L.trevansanii↑.								independent with biofilm status；
A Systematic Review of the Gastrointestinal Microbiome: A Game Changer in Colorectal Cancer.	Eastmond et al.(2022)		microbiota's changes in different parts of the gastrointestinal tract are responsible for the progression of CRA and CRC and serve as predictors of disease onset.					1、胃肠道不同部位（包括口腔）的微生物群变化是CRA和CRC进展的原因，并作为发病的预测因子						NA
A Meta-Analysis on the Association of Colibactin-Producing pks+ Escherichia coli with the Development of Colorectal Cancer.	Gaab et al.(2023)	α-diversity↑：not statistically significant； β-diversity：highly differ；					pks+ Escherichia coli		OR		Summary of Overall Events：OR=2.27；95% CI：1.13–4.57; PA = .02；	Summary of Overall Events：random-effects model； Outlier Analysis Outcomes：fixed-effects model	Summary of Overall Events：I² = 79%, PH <0.00001；	NA
											Outlier Analysis Outcomes：OR=1.86；95% CI：1.29–2.68; PA = .0009；		Outlier Analysis Outcomes：I² = 36%, PH =0.14：
											Post-Outlier Subgroup Analysis（geographical region，western）：OR=2.32；95% CI：1.47–3.68; PA = 0.0003 ；
											Post-Outlier Subgroup Analysis（type of sample，tissue）：OR=2.23；95% CI：1.39–3.60; PA= 0.0010；
Multimodal meta-analysis of fecal metagenomes reveals microbial single nucleotide variants as superior biomarkers for early detection of colorectal cancer.	Gao et al.(2023)						ADA vs control：Bifidobacterium longum、Ruminococcus bicirculans、Longibaculum sp. KGMB06250、Eggerthella lenta、Blautia sp. YL58、Enterococcus faecium↓； Alistipes shahii、Paraprevotella xylaniphila、Bacteroides helcogenes、Bacteroides caccae、Prevotella intermedia↑；	ADA vs对照：长双歧杆菌、双循环瘤胃球菌、Longibaculum sp. KGMB06250、Eggerthella lenta、Blautia sp. YL58、屎肠球菌↓; ADA 与对照：Alistipes shahii、Paraprevotella xylaniphila、Bacteroides helcogenes、Bacteroides caccae、Prevotella intermedia↑;						NA
Fusobacterium nucleatum in the Colorectum and Its Association with Cancer Risk and Survival: A Systematic Review and Meta-analysis.	Gethings-Behncke et al.(2020)						F. nucleatum		OR		different individual tissues： CRC vs HC：n=6 studies, pooled OR=10.06; 95% CI：4.48–2.58； CRC vs polyp：n=5 studies, pooled OR=1.83; 95% CI：1.07–0.16； polyp vs HC：n=studies, pooled OR=2.51; 95% CI：1.20–5.27；	random-effects model	different individual tissues： CRC vs HC：I2=0.0%； CRC vs polyp：I2=66.9%； polyp vs HC：I2=0.0%；	unable to assess
											Adjacent tissues： CRC vs normal：n=7 studies, pooled OR= 2.42; 95% CI：1.62–3.61；		Adjacent tissues： CRC vs normal：I2=50.0%
											different individuals Feces： CRC vs HC：n=7 studies, pooled OR=9.01;95% CI：3.39–23.95； CRC vs polyp：n=3 studies, pooled OR=3.31; 95% CI：1.29–8.45；		different individuals Feces： CRC vs HC： I2=72.6%； CRC vs polyp：I2=78.4%；
Species-level identification of enterotype-specific microbial markers for colorectal cancer and adenoma.	Gülhan et al.(2024)						CRC vs ADA/HC：Eubacterium rectale, Ruminococcus callidus, Ruminococcus sp. 5139BFAA, Coprococcus comes, Bifidobacterium, B.catenulatum, B.pseudocatenulatum, B.longum, Gordonibacter pamelaeae↓；	直肠真杆菌、美瘤胃球菌、瘤胃球菌属5139 BFAA、粪球菌、双歧杆菌、链状B、宽链状B、长链状B、棕榈戈登杆菌、棕榈戈登杆菌↓;						NA	ET 1 ：Ruminococcus and Eubacterium genera, and other taxa like Firmicutes, Clostridium, and Coprococcus recognized as specific markers for enterotype 1 (ET1).
							CRC vs HC：Coprobacter fastidiosus, Bacteroides intestinalis, Megamonas hypermegale, Burkholderiales bacterium 1_1_47↓; Anaerotruncus colihominis, Eubacterium biforme, Clostridium scindens, Granulicatella adiacens, Veillonella atypica, Holdemania filiformis, Coprococcus catus↑；	CRC vs HC：苛养粪杆菌、拟杆菌、巨型巨单胞菌、伯克霍尔德菌目细菌1_1_47↓;大肠厌氧干菌、双形真杆菌、梭菌、嗜热颗粒菌、韦荣氏球菌、丝状霍德氏菌、粪球菌卡图斯↑;							ET2：The gut microbiota is dominated by the genus Bacteroides. H.filiformis, G.adiacens, V.atypica, A.colihominis, and C.catus, and depletion of C.fastidiosus and Burkholderiales bacterium 1_1_47 are Bacteroides enterotype-specific CRC markers；
							CRC vs ADA：Streptococcus mitis, oralis, pneumoniae, Veillonella parvula, Dorea formicigenerans, Streptococcus thermophilus and Ruminococcus gnavus↑；	口腔肺炎链球菌、小韦荣球菌、产蚁多雷氏菌、嗜热链球菌和活泼瘤胃球菌↑;							ET3：the Prevotella genus is predominant, Streptococcus thermophilus and Ruminococcus gnavus emerged as specific markers
							ADA＞HC：Actinomyces sp. ICM47, Enterobacter aerogenes	ET 1和ET 2：ADA>HC：放线菌属ICM 47，产气肠杆菌							ET1&ET2；
Gut Microbiota Signatures in Colorectal Cancer as a Potential Diagnostic Biomarker in the Future: A Systematic Review.	Herlo et al.(2024)		CRC/ADA vs HC：Firmicutes, Bacteroidetes and Verrucomicrobia↑；Proteobacteria and Fusobacteria ↓ in some patients with CRC；Acinetobacteria mostly↓；				CRC/ADA vs HC：Fusobacterium nucleatum, Bacteroides fragilis, some Escherichia coli strains, and intestinal Clostridium spp↑&↓	厚壁菌门、拟杆菌门和Verru comicrobia↑;一些CRC患者中的变形菌门和梭菌门↓;大多数不动杆菌↓;具核梭杆菌、脆弱拟杆菌、一些大肠杆菌菌株和肠道梭菌属在一部分人中减少，一部分中增加						funnel plot：no any publication bias
Fusobacterium's link to colorectal neoplasia sequenced: A systematic review and future insights.	Hussan et al.(2017)					CRC vs HC：Fusobacterium↑；								NA
Metagenomic analysis of the fecal microbiome in patients with colorectal cancer compared to healthy controls as a function of age.	Kharofa et al.(2022)						20-49 year-old patients：Intestinimonas butyriciproducens, Holdemania filiformis, Firimicutues bacterium CAG 83, Bilophilia wadsworthia, and Alistipes putredinis↑；	在20- 49岁患者中富集的5种菌种：产丁酸肠单胞菌、丝状霍德曼菌、Firimicutues细菌CAG 83、嗜胆汁性瓦氏菌和腐败Alistipes putredinis。	OR		colibactin：OR=1.92，95% CI：1.08–3.38), ； fadA：OR=4.57，95% CI：1.63–12.85； F. nucleatum：OR=6.93，95% CI 3.01–15.96； E.coli：OR=2.02，95% CI ：0.92–4.45；	random-effects model		NA
Differential expression of intestinal microbiota in colorectal cancer compared with healthy controls: A systematic review and meta-analysis.	Liu et al.(2016)				CRC：Enterobacteriaceae↑；	CRC：Lactobacillus, Bifidobacterium, Bacteroides, Prevotella↓；	CRC：Faecalibacterium prausnitzii↓；Escherichia coli ↑；				Enterobacteriaceae：SMD=2.69, P=0.009, 95% CI：0.66 to 4.72 Bifidobacterium：SMD=-3.303, P=0.048, 95% CI：-6.57 to -0.03； Faecalibacterium prausnitzii：SMD=-0.33, P=0.018, 95% CI：-0.60 to -0.05	random-effects model		Egger's：no significant publication bias
Meta-analysis of 16S rRNA Microbial Data Identified Distinctive and Predictive Microbiota Dysbiosis in Colorectal Carcinoma Adjacent Tissue.	Mo et al.(2020)	α-diversity：cancer＞benign；			tissue，CRC vs Control：Lachnospiraceae↑；	stool，CRC vs HC：Fusobacterium , Parvimonas↑； tissue，CRC vs Control：Dorea, Ruminococcus, Parvimonas, Fusobacterium↑；	stool，CRC vs HC：Porphyromonas endodontalis ,Prevotella intermedia↑； tissue，CRC vs Control：Blautia obeum, Blautia mitochondria↑；	粪便，CRC vs HC：牙髓卟啉单胞菌 、 梭杆菌属 、 中间普雷沃菌属 和 细小单胞菌 富集↑ ，9 个特征耗尽↓; 组织，CRC vs 对照：Blautia obeum、Dorea、瘤胃球菌、毛螺菌科、Blautia、线粒体、Parvimonas 和梭杆菌↑;		AUC	CRC and control stool samples,AUC=80.7%；95% CI：77.2% to 84.2%； CRA and control stool samples,AUC=69.9%；95% CI：65.8% to 74.0%； CRA_Tissue-VS-Control_Tissue：AUC=91.5%；95% CI：88.3% to 94.8%； CRC_Tissue-VS-Control_Tissue：AUC= 96.0%；95% CI：94.7% to 97.4%； CRA_Tissue_Adjacent-VS-Normal_Tissue：AUC=89.5%；95% CI：86.0% to 93.0% ； CRC_Tissue_Adjacent-VS-Normal_Tissue：AUC=95.8%；95% CI：94.4% to 97.2%； CRC_Tis…			NA
Meta-Analysis and Validation of a Colorectal Cancer Risk Prediction Model Using Deep Sequenced Fecal Metagenomes.	Obón-Santacana et al.(2022)	α- and β-diversity：No consistent results				control：Faecalibacterium, Lachnospira, Blautia, Anaerostipes, Roseburia, and Coprococcus↑；	CRC：Parvimonas micra, Clostridium_Q symbiosium, and Faecalicatena torques↑；	对照：粪杆菌属、毛螺菌属、布劳特氏菌属_A、厌氧菌属、罗斯拜瑞氏菌属和粪球菌属↑; CRC：微小微单胞菌、共生梭菌和扭转粪肠杆菌↑;						NA
							control：Agathobacter sp000434275, Streptococcus thermophilus, Blautia_A sp900066205, Bifidobacterium bifidum, and MGYG-HGUT-00213↑； CRC：Dialister invisus, Bacteroides fragilis_A, and Parvimonas micra↑；	LASSO模型，对照：Agathacillus sp 000434275、嗜热链球菌、布劳特氏菌_A sp 900066205、两歧双歧杆菌、MGYG-HGUT-00213↑;CRC：微小小杆菌、脆弱拟杆菌_A、微小微单胞菌↑;							LASSO model；
The dysbiosis signature of Fusobacterium nucleatum in colorectal cancer-cause or consequences? A systematic review.	Ranjbar et al.(2021)					CRC：F.nucleatum↑；								NA
Meta-analyses of host metagenomes from colorectal cancer patients reveal strong relationship between colorectal cancer-associated species.	Riveros Escalona et al.(2023)	diversity：no significant difference richness：great difference					CRC-associated: Bacteroides caccae, Bacteroides thetaiotaomicron, Prevotella intermedia, Escherichia coli, Fusobacterium nucleatum, Parvimonas micra and Porphyromonas asaccharolytica； HC：Bacteroides uniformis and Bacteroides ovatus clusters；	CRC 相关：Bacteroides caccae、Bacteroides thetaiotaomicron、Prevotella intermedia、大肠杆菌、有核梭杆菌、Parvimonas micra 和 Porphyromonas asaccharolytica; HC：Bacteroides uniformis 和 Bacteroides ovatus 簇; CRC： 拟杆菌属;						NA
Leveraging sequence-based faecal microbial community survey data to identify a composite biomarker for colorectal cancer.	Shah et al.(2018)	SS-UP：895 OTUs；QIIME-CR：3511 OTUs；			CRC & CRA：Enterobacteriaceae consistently↑；	CRC vs control：Parvimonas、Porphyromonas、Fusobacterium↑； CRA VS control：Prevotella、Methanosphaera、Succinovibrio； CRC & CRA：Ruminococcus, Lactobacillus consistently↑；	CRC vs control：Peptostreptococcus anserobius、Akkermansia muciniphila↑；SS-UP：Porphyromonas asaccharolytica and Parvimonas micra↑； CRA VS control：Haemophilus parainfluenzae↑；SS-UP：Akkermansia muciniphila↓；	CRC 与对照：鹅形链球菌、细小单胞菌属、卟啉单胞菌属、嗜粘蛋白阿克曼菌属、梭杆菌属↑;SS-UP：解卟啉单胞菌和细单胞菌↑; CRA VS 对照：Prevotella、Methanosphaera、Succinovibrio、Haemophilus parainfluenzae↑;SS-UP：Akkermansia muciniphila↓; CRC & CRA：瘤胃球菌、乳酸菌和肠杆菌科持续丰富↑;		AUROC	SS-UP：AUROC= 80.4% (sensitivity: 60.1%, specificity 84.8%), QIIME-CR：AUROC=76.6% (sensitivity: 55.3%, specificity: 82.9%)			NA
Leveraging existing 16s rRNA gene surveys to identify reproducible biomarkers in individuals with colorectal tumors.	Sze et al.(2018)	evenness and diversity↓； richness：no significant difference			fecal：Enterobacteriaceae；	fecal：Clostridium XI, Enterobacteriaceae, Escherichia, Ruminococcus,； tissue：Dorea, Blautia, Weissella；			OR		evenness，adenoma：OR=1.3（1.02 to 1.65），P value 0.035；carcinoma：OR=1.66（1.2 to 2.3），P value 0.0021； diversity，carcinoma：OR=1.61（1.14 to 2.28），P value 0.0069；			NA
											fecal，Clostridium XI：OR=0.65（0.49 to 0.86）；Enterobacteriaceae：OR=1.79（1.33 to 2.41）； Escherichia：OR=2.15（1.57 to2.95）；Ruminococcus：OR=0.63（0.48 to 0.83）；
											tissue，unmatched carcinoma，Dorea：OR=0.35（0.22 to 0.55）；Blautia：OR=0.47（0.3 to 0.73）；Weissella：OR=5.15（2.02 to 13.14）；
Microbiota Dysbiosis a Cause of Colorectal Cancer or Not? A Systematic Review.	Tabowei et al.(2022)					CRC：Firmicutes1，Bacteroidetes2，Fusobacteria3；Epilithonimonas, Flavobacterium, Pedobacter, Sphingobacterium, Caulobacter, Brevundimonas, Sphingomonas, Acidovorax, Janthinobacterium , Buttiauxella, Rahnella, Acinetobacter, Psychrobacter, Pseudomonas, Stenotrophomonas, Propionic- bacterium↓；	CRC：Peptostreptococcus ten species↑；	CRC：厚壁菌1，拟杆菌2，梭杆菌3;消化链球菌属↑、表石单胞菌属、黄杆菌属（黄杆菌门）、土壤杆菌属、鞘氨醇杆菌属（鞘氨醇杆菌门）、柄杆菌属、短单胞菌属、鞘氨醇单胞菌属（α-变形菌门）、食酸菌属、Janthinobacterium（β-变形菌门）、布丘氏菌属、拉恩氏菌属、不动杆菌属、Janthinobacterium、嗜冷杆菌属、假单胞菌属、寡养单胞菌属（γ-变形菌门）、嗜冷杆菌属、丙酸杆菌（放线菌门）↓;						NA
Metagenomic analysis of colorectal cancer datasets identifies cross-cohort microbial diagnostic signatures and a link with choline degradation.	Thomas et al.(2019)	CRC：richness and abundance↑；					CRC biomarker： F. nucleatum, Solobacterium moorei, Porphyromonas asaccharolytica, Parvimonas micra, Peptostreptococcus stomatis and Parvimonas spp；	CRC生物标志物：F. nucleatum、Solobacterium moorei、Porphyromonas assistolytica、Parvimonas micra、Peptostreatomatis和Parvimonas spp;			μ= 0.5；95% CI：0.16~0.85； P = 0.004，I2=74.8%, P=0.0007	random-effects model		NA	μ：meta-analysis coefficient estimate
The association between Fusobacterium nucleatum and cancer colorectal: A systematic review and meta-analysis.	Villar-Ortega et al.(2022)						F. nucleatum		OR		CRC vs Controls-1：OR=4.558，95% CI：3.312-6.272；	random-effects model	I2= 44, 3%	Begg、Egger’s：no significant publication bias	Controls-1：Non-tumour area control samples；
											CRC vs Controls-2：OR= 3.244，95%CI：2.359-4.462；		I2=35.1%		Controls-2：Adenoma samples；
Meta-analysis of fecal metagenomes reveals global microbial signatures that are specific for colorectal cancer.	Wirbel et al.(2019)				Clostridiaceae、Lachnospiraceae、Ruminococcaceae、Porphyromonadaceae、Fusobacteriaceae、Prevotellaceae、Peptoniphilaceae、Peptostreptococcaceae、Erysipelotrichaceae、Veillonellaceae、Bacillales Family Xl. incertae sedis			1，29个核心CRC相关菌种：如梭杆菌属、卟啉单胞菌属、细小单胞菌属、消化链霉菌属、Gemella、Prevotella和Solobacterium;						NA
A systematic review of microbial markers for risk prediction of colorectal neoplasia.	Yu et al.(2022)					CRC：Fusobacterium, Enterococcus, Porphyromonas, Salmonella, Pseudomonas, Peptostreptococcus and Actinomyces↑；								NA
						HC：Bifidobacterium and Roseburia↑；
						ADA：Pseudomonas↑；	ADA：Fusobacterium nucleatum↑；
A systematic review of microbiome-derived biomarkers for early colorectal cancer detection.	Zwezerijnen-Jiwa et al.(2023)									AUC	faecal bacteria-derived biomarkers precursor lesions：AUC=0.28-0.98，sensitivity：18-100 percent，specificity：39-97 percent； CRC：AUC=0.54-0.89，sensitivity：60 to 100 per cent；			NA
											co-metabolome precursor lesions：AUC=0.69 – 0.84；CRC Ⅰ&Ⅱ：AUC=0.65 – 0.93 ;
Metagenomic Analysis of Common Intestinal Diseases Reveals Relationships among Microbial Signatures and Powers Multidisease Diagnostic Models.	Jiang et al.(2021)	α-diversity：not significantly changed					CRC：Roseburia intestinalis, Lachnospiraceae bacterium 5 1 63FAA, Anaerostipes hadrus, Eubacterium hallii↓；Megasphaera spp., Alistipes sp AP11, Alloprevotella tannerae, Subdoligranulum sp 4 3 54A2FAA, Clostridium innocuum, Prevotella intermedia, Slackia spp., Desulfovibrio desulfuricans, Erysipelotrichaceae bacterium 2 2 44A, Bacteroides salyersiae, Ruminococcus torques, Peptostreptococcus spp., P…	罗斯拜瑞氏菌，毛螺菌科细菌5 1 63 FAA，厚厌氧柄菌，霍氏真杆菌↓;巨球菌属，Alistipes sp AP 11，Alloprevotella tannarella，Subdoligranulum sp 4 3 54 A2 FAA，无害梭菌，中间普雷沃氏菌，Slackia spp.，脱硫脱硫弧菌，丹毒丝菌科细菌2 2 44 A，萨氏拟杆菌，扭体瘤胃球菌，消化链霉菌属，厌氧消化链霉菌属、萨默氏紫单胞菌属、瓦氏嗜胆菌属、厌氧干菌属，咽峡炎链球菌、天冬酰胺状梭菌、梭菌目细菌1 7 47 FAA、粒状芽孢杆菌、香茅梭菌、毛螺菌科细菌7 1 58 FAA、尤诺卟啉单胞菌、大肠厌氧干菌、阿利斯替普氏菌、博尔蒂梭菌、瘤胃球菌科细菌D16、解砷卟啉单胞菌、微小微单胞菌、毛螺菌科细菌3 1 57 FAA CT 1、麻疹双胞菌、脆弱拟杆菌、摩尔Solobacterium moorei、具核梭杆菌、共…						NA	A total of 44 (31 unique) markers and 10 (3 endemic) pathways of colorectal cancer were identified.
Gut microbiota alterations in colorectal adenoma-carcinoma sequence based on 16S rRNA gene sequencing: A systematic review and meta-analysis.	Wu et al.(2024)	sobs：no significant differences			Control-AD-CRC：Enterobacteriaceae↑；	Control-AD-CRC：Blautia↓；		对照组-AD组-CRC组：肠杆菌科细菌明显增多，布劳特氏菌减少;			CRC vs HC：WMD = 12.60, 95 % CI [-63.27, 88.47], I2 = 88.4 %, p= 0.745; AD vs HC：WMD = -10.42, 95 % CI [-47.42, 26.59], I2 = 45.8%, p = 0.581; CRC vs AD：WMD = 9.87, 95 % CI [-16.06, 35.81], I2 =34.3 %, P = 0.456；	0%＜I2 ≤ 50%：fixed-effects model，I2>50%：random- effects model	CRC vs HC： I2 = 88.4 %, p= 0.745; AD vs HC：I2 = 45.8%, p = 0.581; CRC vs AD：I2 =34.3 %, P = 0.456；	Begg、Egger’s： Simpson index：certain publication bias； others： no significant publication bias；
		ACE：no significant differences	CRC vs HC：Proteobacteria, Fusobacteria↑；				CRC vs HC：Escherichia-Shigella↑；	大肠癌组变形菌门、梭菌门、链球菌科、普雷沃氏菌科、土氏志贺菌相对丰度较HC组高;			CRC vs HC：WMD = 25.49, 95 % CI[-35.54, 86.51], I2 = 79.8 %, p = 0.413; AD vs HC：WMD =-3.42, 95 % CI [-45.28, 38.44], I2 = 59.4 %, p = 0.873; CRC vs AD：WMD = 21.72,95 % CI [-5.82, 49.25], I2 = 0.0 %, P = 0.122；		CRC vs HC：I2 = 79.8 %, p = 0.413; AD vs HC：I2 = 59.4 %, p = 0.873; CRC vs AD：I2 = 0.0 %, P = 0.122；
		Chao1 index： AD＜HC；CRC＞HC；				AD vs HC：Alistipes and Streptococcus↑；		AD组与HC组相比，Alistipes和Streptococcus的相对丰度增加;			AD vs HC：WMD =-30.17, 95 % CI[-41.10, -19.23], I2 = 0.0 % p < 0.001； CRC vs AD：WMD =22.09, 95 % CI [7.59, 36.60], I2 = 0.0 % p = 0.003)；		AD vs HC：I2 = 0.0 % p < 0.001； CRC vs AD：I2 = 0.0 % p = 0.003)；
		Simpson index：no significant differences	CRC vs HC：Firmicutes↓；			CRC vs HC：Bifidobacteria, and Klebsiella↓；		大肠癌与大肠癌相比，厚壁菌门、双歧杆菌和克雷伯氏菌的相对丰度降低;			CRC vs HC：WMD = 0.00, 95 % CI [-0.01, 0.01], I2 = 0.0 % p = 0.861; AD vs HC：WMD = -0.00, 95 % CI [-0.01, 0.00], I2 = 0.0 % p = 0.446； CRC vs AD：WMD = 0.00, 95 % CI [-0.01, 0.01], I2 = 0.0 % p = 0.568；		CRC vs HC：I2 = 0.0 % p = 0.861; AD vs HC：I2 = 0.0 % p = 0.446； CRC vs AD：I2 = 0.0 % p = 0.568；
		Shannon index： AD＜HC；CRC＞HC；	CRC vs AD：Firmicutes↓；Proteobacteria↑；		CRC vs AD：Peptostreptococcaceae, Lachnospiraceae, Ruminococcaceae↓；	CRC vs AD：Faecalibacterium, and Lachnoclostridium↓；		与AD组相比，CRC组厚壁菌门、消化链球菌科、毛螺菌科、瘤胃球菌科、粪杆菌属和毛梭菌属的相对丰度降低，变形菌门的相对丰度升高;			AD vs HC：WMD = -0.11，95 % CI[-0.18, -0.04], I2 = 25.8 % p = 0.002； CRC vs HC：WMD = -0.02，95% CI [-0.16, 0.12], I2 = 70.5 % p = 0.776).； CRC vs AD：WMD = 0.08 95 % CI[0.00, 0.15], I2 = 13.5 % p = 0.037)		AD vs HC：I2 = 25.8 % p = 0.002； CRC vs HC：I2 = 70.5 % p = 0.776).； CRC vs AD：I2 = 13.5 % p = 0.037)
Meta-analysis of the association between Helicobacter pylori infection and colorectal cancer in populations from different countries.	Dong et al.(2015)						Helicobacter pylori，HP		OR		Asia Hp(+) & CRC：合并OR=1.29，95%CI：1.13~1.48； European Hp(+) & CRC：合并OR=1.33，95%CI：1.20~1.48； Americas Hp(+) & CRC：合并OR=1.44，95%CI：1.39~1.48；		Asia Hp(+) & CRC：χ2=42.08，P<0.00001；I2=86%； Europe Hp(+) & CRC：χ2=23.71，P=0.008；I2=58%； Americas Hp(+) & CRC：χ2=5.40，P=0.25；I2=26%；	Funnel plot: There is possible publication bias
											Developed countries Hp(+) & CRC：合并OR=1.43，95%CI：1.39~1.47； Developing countries Hp(+) & CRC：合并OR=1.17，95%CI：1.01~1.37；		Developed countries Hp(+) & CRC：χ2=44.69，P=0.0003；I2=82%； Developing countries Hp(+) & CRC：χ2=24.30，P<0.0001；I2=84%；
Meta analysis of intestinal flora and risk of colorectal cancer.	Zong et al.(2018)					Bifidobacteria, Lactobacillus: HC>CRC; Escherichia coli, Enterococcus faecalis, and Enterococcus faecalis: CRC>HC;						random-effects model		Begg/funnel chart: Bifidobacterium, Escherichia coli: Less likely to publish bias; Lactobacillus: high possibility of publication bias;
Reproducible and opposing gut microbiome signatures distinguish autoimmune diseases and cancers: a systematic review and meta-analysis.	Islam et al.(2022)	cancer：α-diversity↑；				cancer↑，AID↓：Enterococcus, Parabacteroides, Odoribacter, Paraprevotella, Desulfovibrio, and Oxalobacter;		肠球菌属、副拟杆菌属、气味杆菌属、副沙门氏菌属、脱硫弧菌属和草酸杆菌属，在癌症中增加，自身免疫性疾病中减少						NA	Cancer：Enterococcus、Parabacteroides、Odoribacter、Paraprevotella、Desulfovibrio、Oxalobacter、Fusobacterium、Peptostreptococcus、Porphyromonas、Parvimonas、Leptotrichia、Lactobacillus、Klebsiella、Lactococcus、Solobacterium、Selenomonas、Mogibacterium、Megasphaera、Holdemania、Akkermansia、Turicibacter、Succinivibrio、Proteus、Morganella、Filifactor、Delftia、Collinsella、Christensenella、Aquabacterium、Anaerococcus↑；Bacter…
The Human Microbiome in Relation to Cancer Risk: A Systematic Review of Epidemiologic Studies	Huybrechtset al.(2023)	cancer：α-diversity inconformity ；β-diversity significant difference				EC：Corynebacterium and Peptococcus ↑； CRC：Fusobacterium, Parvimonas, Porphyromonas, and Peptostreptococcus↑；								NA
The Role of Gut Microbiome in Hepatocellular Carcinoma: A Systematic Review.	Trivedi et al.(2023)		pathologic bacteria↑；beneficial bacteria↓；											NA
Gut Microbiota in Diagnosis, Therapy and Prognosis of Cholangiocarcinoma and Gallbladder Carcinoma-A Scoping Review.	Lederer et al.(2023)	diversity： inconformity；				CCA：Faecalibacterium, Ruminococcus, Megamonas, Burkholderia, Caballeronia and Paraburkholderia↓；Actinomyces, Alloscardovia, Lactobacillus, Bacteroides, Alistipes, Shigella and Klebsiella↑；								NA
MICRObiota on BILIOpancreatic malignant diseases MICROBILIO : A systematic review.	Mattos et al.(2022)					not any specific marker or genus of microbiota bacteria associated with PDAC or CCA								NA
The microbial composition of pancreatic ductal adenocarcinoma: a systematic review of 16S rRNA gene sequencing.	Merali et al.(2024)		Common bacteria in PDAC：Proteobacteria			Bacteroides, Bifidobacterium, and Clostridium↑；								NA
Gut microbiome changes associated with chronic pancreatitis and pancreatic cancer: a systematic review and meta-analysis.	Hong et al.(2024)	Shannon、Evenness↓；Simpson、Richness：no significant difference；	PDAC vs HC：Firmicutes abundant ↓；			PDAC vs HC：Actinomyces, Bifidobacterium, Veillonella↑；	PDAC vs HC：Escherichia-Shigella ↑；				PDAC vs HC： Shannon：SMD=-0.33；95% CI：-0.53 to -0.12；P=0.002； Evenness：SMD=-0.33；95% CI：-0.63 to -0.02；P=0.037； Simpson：SMD=-0.30；95% CI：-0.61 to 0.00；P=0.052； Richness：SMD=-0.07；95% CI：-0.32 to 0.18；P=0.583；	0%＜I2 ≤ 50%：fixed-effects model，I2>50%：random- effects model		NA
A systematic review of the relationship between gut microbiota and prevalence of pancreatic diseases.	Jankowski et al.(2024)					Faecal：Pseudonocardia、Cloacibacterium、Mucispirillum、Anaerococcus↑，Alistipes、Anaerostipes、Faecalibacterium、Parvimonas↓；		粪便样本（可切除vs不可切除PDAC）：假诺卡氏菌、梭菌属、粘螺菌属、厌氧球菌↑、Alistipes、厌氧stipes、粪杆菌属、细小单胞菌↓;						NA
						Duodenal fluid（PDAC vs HC）：Fusobacterium、Bifidobacterium、Rothia、Enterococcus、Neisseria↑；		十二指肠液（PDAC vs HC）：梭杆菌属、双歧杆菌属、罗氏菌属、肠球菌属、奈瑟菌属↑;
			Faecal（PDAC and HC）：Gammaproteobacteria↑；Firmicutes↓；		Faecal（PDAC and HC）：Clostridiaceae、Erysipelotrichaceae、Lachnospiraceae、Ruminococcaceae↓；	Faecal（PDAC and HC）：Akkermansia、Bacteroides、Escherichia、Odoribacter、Parabacteroides、Veillonella↑；Anaerostipes、Coprococcus、Eubacterium、Faecalibacterium、Lactobacillus、Meganonas↓；	Faecal（PDAC and HC）：Alistipes shahii、Alloscardovia omnicolens、Clostridium bolteae、Clostridium symbiosum、Fusobacterium nucleatum、Klebsiella pneumoniae、Prevotella stercorea、Streptococcus mutans、Streptococcus parasanguinis↑；Bacteroides coprococa、Bifidobacterium bifidum、Dialister succinotiphilus、Romboutsia timonensis、Roseburia intestinalis↓；	粪便样本（PDAC和HC）：阿克曼氏菌，沙氏阿利斯提普菌，Alloscardovia omnicolens，拟杆菌属，Bolteae梭菌，共生梭菌，梭菌属，埃希氏菌属，具核梭杆菌/夸氏梭杆菌，γ-变形菌，肺炎克雷伯氏菌、气味杆菌、副拟杆菌、粪普雷沃氏菌、变形链球菌、副血链球菌、链球菌、韦荣氏球菌、厌氧杆菌、粪拟杆菌、两歧双歧杆菌、梭菌科、粪球菌、Dialister，succinotiphilus，丹毒丝菌科，真杆菌属，粪杆菌属，厚壁菌门，毛螺菌科，乳杆菌属，Meganonas，Romboutsia timonensis，罗斯拜瑞氏菌属，瘤胃球菌科↓
The potential role of gut microbiota in pancreatic disease: A systematic review.	Memba et al.(2017)					protecting factor：Streptococcus；	risk factors：Porphyromonas gingivalis and Granulicatella adiacens；	牙龈卟啉单胞菌和颗粒菌似乎是危险因素，而缓症链球菌似乎是PDC的保护因素						NA
Systematic review of gut microbiota diversity and composition in Chinese pancreatic cancer patients.	Xie et al.(2023)	α-diversity↓	Proteophytes↑; Firmicutes↓;			Pancreatic cancer: Prevotella ↑; Faecalibacterium, Bifidobacterium, and Clostridium ↓.								NA
